# Supplementary material for: Assessment of somatic mutations in urine and plasma of Wilms tumor patients
Source: Cancer Med. 2020 Jun 26;9(16):5948–59. doi: 10.1002/cam4.3236 (PMC7433816; doi:10.1002/cam4.3236)
Supplement: Supplementary file 1 — Table S1 [file CAM4-9-5948-s001.xlsx]

## Sheet: DNA quantification
Supplementary table 1. Liquid biopsy samples DNA quantification (per mL of body fluid collection).																										By type of body fluid of each patient
	Body fluid	BT (ng/mL)	NC2 (ng/mL)	NC3 (ng/mL)	NC4 (ng/mL)	ST (ng/mL)	BAC (ng/mL)	AAC1 (ng/mL)	AAC2 (ng/mL)	AAC3 (ng/mL)	AAC4 (ng/mL)	AAC5 (ng/mL)	AAC6 (ng/mL)	AAC7 (ng/mL)	AAC8 (ng/mL)	AAC9 (ng/mL)	AAC10 (ng/mL)	AAC11 (ng/mL)	AAC12 (ng/mL)	AAC13 (ng/mL)	AAC14 (ng/mL)	AAC15 (ng/mL)	AAC16 (ng/mL)	AAC17 (ng/mL)	AAC18 (ng/mL)	Average	Maximum	Minimum	Median	Standard Deviation
P01	Urine sediment	31.7	-	-	-	-	-	58.9	130.0	48.2	48.1	53.4	23.0	33.9	19.0	11.1	86.2	2.0	3.7	13.7	9.1	11.0	36.1	48.2	101.0	40.4	130.0	2.0	33.9	34.7
	Urine supernatant	109.8	-	-	-	-	-	186.0	455.0	140.0	424.2	334.3	286.7	450.0	332.0	316.2	222.6	92.0	168.0	210.0	185.3	205.0	382.3	356.0	163.8	264.2	450.0	92.0	222.6	115.6
	Plasma	877.5	-	-	-	590.0	-	752.1	920.0	532	819.0	815.1	-	523.8	340.3	569.7	188.0	347.8	222.0	231.1	285.0	329.0	360.1	111.2	127.1	470.6	920.0	111.2	360.1	264.8
P03	Urine sediment	20.4	482.3	20.5	4.3	-	23.1	5.4	1.7	44.8	11.2	15.6	9.3	-	-	-	-	-	-	-	-	-	-	-	-	58.1	482.3	1.7	15.6	141.2
	Urine supernatant	31.2	202.8	83.8	84	-	64.3	12.1	15.7	10.9	59.8	193.0	60.0	-	-	-	-	-	-	-	-	-	-	-	-	74.3	202.8	10.9	60.0	66.7
	Plasma	21.0	519.0	194.0	550.0	-	102.6	401.0	270.0	221.0	315.0	461.0	109.3	-	-	-	-	-	-	-	-	-	-	-	-	287.6	550.0	21.0	270.0	178.0
P04	Urine sediment	12.8	-	14.0	5.8	12.7	10.1	28.6	-	-	-	-	-	-	-	-	-	-	-	-	-	-	-	-	-	14.0	28.6	5.8	12.8	7.7
	Urine supernatant	8.3	-	156.0	132	13.6	72.1	48.0	-	-	-	-	-	-	-	-	-	-	-	-	-	-	-	-	-	71.7	156.0	8.3	60.1	61.2
	Plasma	266.0	-	332.5	453.0	435.6	256.2	244.0	-	-	-	-	-	-	-	-	-	-	-	-	-	-	-	-	-	331.2	435.6	244.0	299.3	93.0
P05	Urine sediment	101.4	136.7	-	-	45.8	120.1	87.2	-	-	-	-	-	-	-	-	-	-	-	-	-	-	-	-	-	98.2	136.7	45.8	101.4	34.8
	Urine supernatant	22.1	97.0	-	-	55.0	73.3	24.0	-	-	-	-	-	-	-	-	-	-	-	-	-	-	-	-	-	54.3	97.0	22.1	55.0	32.2
	Plasma	335.0	130.0	-	-	181.0	291.0	569.0	-	-	-	-	-	-	-	-	-	-	-	-	-	-	-	-	-	301.2	569.0	130.0	291.0	170.8
P06	Urine sediment	-	515.5	-	-	44.8	16.5	28.6	-	-	-	-	-	-	-	-	-	-	-	-	-	-	-	-	-	151.4	515.5	16.5	36.7	243.0
	Urine supernatant	-	136.5	-	-	60.0	83.85	234.0	-	-	-	-	-	-	-	-	-	-	-	-	-	-	-	-	-	128.6	234.0	60.0	110.2	77.2
	Plasma	232.0	128.0	-	-	317.7	210.8	55.3	-	-	-	-	-	-	-	-	-	-	-	-	-	-	-	-	-	188.8	317.7	55.3	210.8	100.6
																									Urine sediments of all patients:	57.5	515.5	1.7	23.1	102.7
																									Urine supernatants of all patients:	156.7	450.0	8.3	132.0	127.8
	By type of body fluid at different timepoints																								Plasmas of all patients:	359.6	920.0	21.0	316.4	223.0
		BT (ng/mL)	NC2 (ng/mL)	NC3 (ng/mL)	NC4 (ng/mL)	ST (ng/mL)	BAC (ng/mL)	AAC1 (ng/mL)
	Average:
	Urine sediment	41.6	378.2	17.3	5.1	34.4	42.5	41.7
	Urine supernatant	42.9	145.4	119.9	108.0	42.9	73.4	700.8
	Plasma	346.3	259.0	263.3	501.5	381.1	215.2	404.3
	Median:
	Urine sediment	26.1	482.3	17.3	5.1	44.8	19.8	28.6
	Urine supernatant	26.7	136.5	119.9	108.0	55.0	72.7	48.0
	Plasma	266.0	130.0	263.3	501.5	376.7	233.5	401.0
	Standard Deviation:
	Urine sediment	40.6	209.8	4.6	1.1	18.8	52.0	31.7
	Urine supernatant	45.6	53.5	51.1	33.9	25.5	8.0	101.9
	Plasma	319.2	225.2	97.9	68.6	173.8	81.9	271.8
	Sample volume used for DNA isolation:
	Urine sediment: half of the collection volume
	Urine supernatant: 1ml
	Plasma: 2ml
