# Supplementary material for: Assessment of somatic mutations in urine and plasma of Wilms tumor patients
Source: Cancer Med. 2020 Jun 26;9(16):5948–59. doi: 10.1002/cam4.3236 (PMC7433816; doi:10.1002/cam4.3236)
Supplement: Supplementary file 2 — Table S2 [file CAM4-9-5948-s002.xlsx]

## Sheet: Additional file 1
Supplementary Table 2. Information about WES and WT-gene panel sequencing
Patient	Method	Tissue	Mapped Reads	On Target	Mean Depth (x)	Uniformity (%)
P01	WES	Wilms Tumor	75542789	81.92%	124.8	93.54
P01	WES	Leukocyte	72979332	80.52%	129.2	93.91
P01	WES	Lung metastasis	77567420	84.30%	137.8	88.31
P02	WES	Wilms tumor	71236395	81.63%	64.4	82.67
P02	WES	Leukocyte	63997737	82.74%	58.9	83.13
P02	WES	Wilms tumor (repeat)	53083089	77.02%	83.4	81.46
P02	WES	Leukocyte (repeat)	17728691	77.97%	28.9	81.02
P03	WES	Wilms tumor	31107663	88.40%	60.4	90.94
P03 and P04	WES	Leukocyte (pool)	30924818	88.84%	57.8	91.52
P04	WES	Wilms tumor	31627831	88.58%	62.6	91.40
P01	WTGP	Wilms Tumor	8380370	98.02%	998.1	93.93
P01	WTGP	Leukocyte	9297029	98.89%	802.5	96.23
P02	WTGP	Wilms Tumor	3161389	98.35%	401.6	91.06
P02	WTGP	Leukocyte	506826	97.04%	963.7	96.02
P03	WTGP	Wilms Tumor	114245	97.76%	231.5	97.47
P03	WTGP	Leukocyte	413608	97.49%	816.4	96.39
P04	WTGP	Wilms Tumor	1980524	98.53%	3472.0	86.91
P04	WTGP	Leukocyte	288596	96.84%	572.3	97.63
P05	WTGP	Wilms Tumor	72926	98.71%	871.9	94.29
P05	WTGP	Leukocyte	724239	97.66%	773.3	89.57
P06	WTGP	Wilms Tumor	729708	96.92%	891.2	91.65
P06	WTGP	Leukocyte	640142	98.47%	1181.0	95.16
WES, whole exome sequencing. WTGP, Wilms tumor gene panel.
