# Supplementary material for: Assessment of somatic mutations in urine and plasma of Wilms tumor patients
Source: Cancer Med. 2020 Jun 26;9(16):5948–59. doi: 10.1002/cam4.3236 (PMC7433816; doi:10.1002/cam4.3236)
Supplement: Supplementary file 3 — Table S3 [file CAM4-9-5948-s003.xlsx]

## Sheet: Plan1
Supplementary Table 3. False positive rates of body fluids deep amplicon sequencing.
				False positive (%)			Coverage (x)
Patient ID	Gene	cDNA change	Protein change	Urine supernatant	Urine sediment	Plasma	Urine supernatant	Urine sediment	Plasma
P01	INTS1	c.2257G>A	p.Gly753Ser	0.18%	0.13%	0.17%	160137	179217	124561
	TNRC18	c.3349delG	p.Glu1167Argfs*40	0.15%	0.10%	0.11%	63784	91794	42637
	KRT80	c.932C>T	p.Ser311Phe	0.006%	0.005%	0.005%	181197	204022	112983
	TTI1	c.1516G>A	p.Asp506Asn	0.01%	0.007%	0.004%	55423	89225	116540
P03	SUPT7L	c.1217G>A	p.Arg406His	0.05%	0.05%	0.06%	241841	139463	120202
	KLHL30	c.1253C>A	p.Ala418Asp	0.002%	0.000%	0.005%	61588	48103	50731
	EIF4G1	c.2843C>T	p.Thr948Ile	0.10%	0.03%	0.03%	256188	126771	120284
	DROSHA	c.3665A>G	p.Glu1222Gly	0.33%	0.17%	0.16%	74686	58648	53632
	RAD50	c.3835C>T	p.Arg1279Cys	0.07%	0.11%	0.09%	307528	127365	109575
	TMED9	c.208_209del	p.Asp70Glnfs*47	0.11%	0.16%	0.12%	112469	246473	352800
	MTA2	c.187G>T	p.Ala63Ser	0.02%	0.02%	0.02%	153955	140937	133123
	PPP2R1A	c.547C>T	p.Arg183Trp	0.10%	0.16%	0.10%	120746	127385	102152
P04	SERBP1	c.1117C>T	p.Arg373*	0.08%	0.12%	0.09%	101418	118111	166270
	WTAP	c.485G>A	p.Arg162Gln	0.19%	0.25%	0.22%	321384	305530	394267
	PHF5A	c.305G>A	p.Arg102His	0.007%	0.009%	0.01%	410656	511844	176286
P05	CTNNB1	c.1147T>G	p.Trp383Gly	0.11%	0.11%	0.13%	257488	393142	452321
P06	CTNNB1	c.1149G>T	p.Trp383Cys	0.15%	0.14%	0.11%	1022012	1438189	1031452
	WTX	c.1057C>T	p.Arg353*	0.21%	0.17%	0.16%	2278842	554423	315244
