# Supplementary material for: Assessment of somatic mutations in urine and plasma of Wilms tumor patients
Source: Cancer Med. 2020 Jun 26;9(16):5948–59. doi: 10.1002/cam4.3236 (PMC7433816; doi:10.1002/cam4.3236)
Supplement: Supplementary file 4 — Table S4 [file CAM4-9-5948-s004.xlsx]

## Sheet: Additional file 2
Supplementary table 4. Variant allele fraction of somatic mutations in serial body fluid samples from patients P01–P06
						Body fluid samples VAF (%)
Patient ID	Gene	cDNA change	Protein change	VAF detected in tumor	Body fluid	BT	NC2	NC3	NC4	ST	BAC	AAC1	AAC2	AAC3	AAC4	AAC5	AAC6	AAC7	AAC8	AAC9	AAC10	AAC11	AAC12	AAC13	AAC14	AAC15	AAC16	AAC17	AAC18
P01	INTS1	c.2257G>A	p.Gly753Ser	WT: 50.00%; MET: 85.19%	Urine sediment	46.00%	-	-	-	-	-	ND	ND	ND	ND	ND	ND	ND	ND	ND	ND	ND	ND	ND	ND	ND	ND	ND	ND
					Urine supernatant	28.00%	-	-	-	-	-	ND	ND	ND	ND	ND	ND	ND	ND	ND	ND	ND	ND	ND	ND	ND	ND	ND	ND
					Plasma	ND	-	-	-	ND	-	ND	ND	ND	ND	ND	-	ND	ND	ND	ND	ND	ND	ND	ND	ND	ND	ND	ND
	TNRC18	c.3349delG	p.Glu1167Argfs*40	WT: 37.29%; MET:87.50%	Urine sediment	47.00%	-	-	-	-	-	ND	ND	ND	ND	ND	ND	ND	ND	ND	ND	ND	ND	ND	ND	ND	ND	ND	ND
					Urine supernatant	ND	-	-	-	-	-	ND	ND	ND	ND	ND	ND	ND	ND	ND	ND	ND	ND	ND	ND	ND	ND	ND	ND
					Plasma	ND	-	-	-	ND	-	ND	ND	ND	ND	ND	-	ND	ND	ND	ND	ND	ND	ND	ND	ND	ND	ND	ND
	TTI1	c.1516G>A	p.Asp506Asn	WT: ND; MET:38.75%	Urine sediment	2.20%	-	-	-	-	-	ND	ND	ND	ND	ND	ND	ND	ND	ND	ND	ND	ND	ND	ND	ND	ND	ND	ND
					Urine supernatant	ND	-	-	-	-	-	ND	ND	ND	ND	ND	ND	ND	ND	ND	ND	ND	ND	ND	ND	ND	ND	ND	ND
					Plasma	ND	-	-	-	ND	-	2.60%	ND	ND	ND	ND	-	ND	ND	ND	ND	ND	4.20%/3.82% (Av 3.82%)	ND	ND	ND	ND	ND	ND
	KRT80	c.932C>T	p.Ser311Phe	WT: ND; MET:38.80%	Urine sediment	ND	-	-	-	-	-	ND	ND	ND	ND	ND	ND	ND	ND	ND	ND	ND	ND	ND	ND	ND	ND	ND	ND
					Urine supernatant	ND	-	-	-	-	-	ND	ND	ND	ND	ND	ND	ND	ND	ND	ND	ND	ND	ND	ND	ND	ND	ND	ND
					Plasma	ND	-	-	-	ND	-	ND	ND	ND	ND	ND	-	ND	ND	ND	ND	ND	ND	ND	ND	ND	ND	ND	ND
P03	DROSHA	c.3665A>G	p.(Glu1222Gly)	WT: 32.00%	Urine sediment	ND	ND	ND	ND	-	ND	ND	ND	ND	ND	-	-	-	-	-	-	-	-	-	-	-	-	-	-
					Urine supernatant	ND	ND	ND	ND	-	ND	ND	ND	ND	ND	-	-	-	-	-	-	-	-	-	-	-	-	-	-
					Plasma	ND	ND	ND	ND	-	ND	ND	ND	ND	ND	-	-	-	-	-	-	-	-	-	-	-	-	-	-
	SUPT7L	c.1217G>A	p.(Arg406His)	WT: 43.81%	Urine sediment	ND	ND	ND	ND	-	ND	ND	ND	ND	ND	-	-	-	-	-	-	-	-	-	-	-	-	-	-
					Urine supernatant	ND	ND	ND	ND	-	ND	ND	ND	ND	ND	-	-	-	-	-	-	-	-	-	-	-	-	-	-
					Plasma	ND	ND	ND	ND	-	ND	ND	ND	ND	ND	-	-	-	-	-	-	-	-	-	-	-	-	-	-
	KLHL30	c.1253C>A	p.(Ala418Asp)	WT: 47.56%	Urine sediment	ND	ND	ND	ND	-	ND	ND	ND	ND	ND	-	-	-	-	-	-	-	-	-	-	-	-	-	-
					Urine supernatant	ND	ND	ND	ND	-	ND	ND	ND	ND	ND	-	-	-	-	-	-	-	-	-	-	-	-	-	-
					Plasma	ND	ND	ND	ND	-	ND	ND	ND	ND	ND	-	-	-	-	-	-	-	-	-	-	-	-	-	-
	EIF4G1	c.2843C>T	p.(Thr948Ile)	WT: 39.39%	Urine sediment	9.55%/11.0% (Av 10.28%)	ND	1.00%	1.39%/3.0% (Av 2.20%)	-	4.44%/6.30% (Av 5.37%)	ND	6.32%/9.0% (Av 7.66%)	3.59%/7.25% (Av 5.42%)	4.24%/5.0% (Av 4.62%)	-	-	-	-	-	-	-	-	-	-	-	-	-	-
					Urine supernatant	20.13%	ND	ND	5.67%/6.0% (Av 5.84%)	-	7.64%	11.40%/15.30% (Av 13.35%)	9.90%/9.50% (Av 9.70%)	4.76%/6.1% (Av 5.43%)	5.70%/7.10% (6.40%)	-	-	-	-	-	-	-	-	-	-	-	-	-	-
					Plasma	ND	ND	ND	ND	-	ND	ND	ND	ND	ND	-	-	-	-	-	-	-	-	-	-	-	-	-	-
	RAD50	c.3835C>T	p.(Arg1279Cys)	WT: 29.52%	Urine sediment	ND	ND	ND	ND	-	ND	ND	ND	ND	ND	-	-	-	-	-	-	-	-	-	-	-	-	-	-
					Urine supernatant	ND	ND	ND	ND	-	ND	ND	ND	ND	ND	-	-	-	-	-	-	-	-	-	-	-	-	-	-
					Plasma	ND	ND	ND	ND	-	ND	ND	ND	ND	ND	-	-	-	-	-	-	-	-	-	-	-	-	-	-
	TMED9	c.208_209del	p.(Asp70Glnfs*47)	WT: 50.00%	Urine sediment	ND	ND	ND	ND	-	ND	ND	ND	ND	ND	-	-	-	-	-	-	-	-	-	-	-	-	-	-
					Urine supernatant	ND	ND	ND	ND	-	ND	ND	ND	ND	ND	-	-	-	-	-	-	-	-	-	-	-	-	-	-
					Plasma	ND	ND	ND	ND	-	ND	ND	ND	ND	ND	-	-	-	-	-	-	-	-	-	-	-	-	-	-
	MTA2	c.187G>T	p.(Ala63Ser)	WT: 53.01%	Urine sediment	ND	ND	ND	ND	-	ND	ND	ND	ND	ND	-	-	-	-	-	-	-	-	-	-	-	-	-	-
					Urine supernatant	ND	ND	ND	ND	-	ND	ND	ND	ND	ND	-	-	-	-	-	-	-	-	-	-	-	-	-	-
					Plasma	ND	ND	ND	ND	-	ND	ND	ND	ND	ND	-	-	-	-	-	-	-	-	-	-	-	-	-	-
	PPP2R1A	c.547C>T	p.(Arg183Trp)	WT: 55.00%	Urine sediment	ND	ND	ND	ND	-	ND	ND	ND	ND	ND	-	-	-	-	-	-	-	-	-	-	-	-	-	-
					Urine supernatant	ND	ND	ND	ND	-	ND	ND	ND	ND	ND	-	-	-	-	-	-	-	-	-	-	-	-	-	-
					Plasma	ND	ND	ND	ND	-	ND	ND	ND	ND	ND	-	-	-	-	-	-	-	-	-	-	-	-	-	-
P04	SERBP1	c.1117C>T	p.(Arg373*)	WT: 97.26%	Urine sediment	ND	-	ND/ND	ND/ND	ND	ND	ND	-	-	-	-	-	-	-	-	-	-	-	-	-	-	-	-	-
					Urine supernatant	ND	-	ND/ND	ND/ND	ND	ND	ND	-	-	-	-	-	-	-	-	-	-	-	-	-	-	-	-	-
					Plasma	ND/ND	-	ND/ND	ND/ND	ND/ND	ND	ND/ND	-	-	-	-	-	-	-	-	-	-	-	-	-	-	-	-	-
	WTAP	c.485G>A	p.(Arg162Gln)	WT: 98.63%	Urine sediment	2.24%	-	ND/ND	ND/ND	ND	ND	ND	-	-	-	-	-	-	-	-	-	-	-	-	-	-	-	-	-
					Urine supernatant	ND	-	ND/ND	7.32%/5.5% (Av 6.41%)	3.00%	ND	54.40%	-	-	-	-	-	-	-	-	-	-	-	-	-	-	-	-	-
					Plasma	71.37%/74.20% (Av 72.79%)	-	1.20%/2.50% (Av 1.85%)	50.22%/53.30% (Av 51.76%)	94.50%/89.30% (Av 91.90%)	ND	3.81%/4.15% (Av 3.98%)	-	-	-	-	-	-	-	-	-	-	-	-	-	-	-	-	-
	PHF5A	c.305G>A	p.(Arg102His)	WT: 97.22%	Urine sediment	5.79%	-	2.21%/3.11% (Av 2.66%)	1.84%/3.21% (Av 2.53%)	ND	1.00%	ND	-	-	-	-	-	-	-	-	-	-	-	-	-	-	-	-	-
					Urine supernatant	ND	-	1.00%/1.30% (Av 1.15%)	77.23%/69.45% (Av 73.34%)	7.60%	6.05%	61.03%	-	-	-	-	-	-	-	-	-	-	-	-	-	-	-	-	-
					Plasma	68.74%/62.05% (Av 65.40%)	-	2.09%/2.54% (Av 2.32%)	38.30%/36.70% (Av 37.50%)	89.20%/82.90% (Av 86.05%)	ND	2.94%/4.10% (Av 3.52%)	-	-	-	-	-	-	-	-	-	-	-	-	-	-	-	-	-
P05	CTNNB1	c.1147T>G	p.(Trp383Gly)	WT: 48.60%	Urine sediment	ND	ND	-	-	ND	ND	ND	-	-	-	-	-	-	-	-	-	-	-	-	-	-	-	-	-
					Urine supernatant	ND	ND	-	-	ND	ND	ND	-	-	-	-	-	-	-	-	-	-	-	-	-	-	-	-	-
					Plasma	29.17%	ND	-	-	2.35%	ND	ND	-	-	-	-	-	-	-	-	-	-	-	-	-	-	-	-	-
P06	CTNNB1	c.1149G>T	p.(Trp383Cys)	WT: 47.30%	Urine sediment	-	ND	-	-	ND	ND	ND	-	-	-	-	-	-	-	-	-	-	-	-	-	-	-	-	-
					Urine supernatant	-	ND	-	-	ND	ND	ND	-	-	-	-	-	-	-	-	-	-	-	-	-	-	-	-	-
					Plasma	2.75%/2.00% (Av 2.38%)	ND	-	-	ND	ND	ND	-	-	-	-	-	-	-	-	-	-	-	-	-	-	-	-	-
	WTX	c.1057C>T	p.(Arg353*)	WT: 45.82%	Urine sediment	-	ND	-	-	ND	ND	ND	-	-	-	-	-	-	-	-	-	-	-	-	-	-	-	-	-
					Urine supernatant	-	ND	-	-	ND	ND	ND	-	-	-	-	-	-	-	-	-	-	-	-	-	-	-	-	-
					Plasma	10.58%	ND	-	-	ND	ND	ND	-	-	-	-	-	-	-	-	-	-	-	-	-	-	-	-	-
WT, Wilms tumor; MET: metastasis; ND: Not detected; -: material not collected; Av, variant allele fraction average of duplicate samples; BT, baseline before treatment; NC, neoadjuvant chemotherapy sessions; ST, surgery time; BAC, before adjuvant chemotherapy; AAC, after adjuvant chemotherapy; VAF, variant allele frequency. Samples presenting two values were evaluated in duplicate.
